# Supplementary material for: Transthoracic Lung Ultrasound in Systemic Sclerosis-Associated Interstitial Lung Disease: Capacity to Differentiate Chest Computed-Tomographic Characteristic Patterns
Source: Diagnostics (Basel). 2025 Feb 17;15(4):488. doi: 10.3390/diagnostics15040488 (PMC11854868; doi:10.3390/diagnostics15040488)
Supplement: Supplementary file 1 [file diagnostics-15-00488-s001.zip]

Archive with 1 entries (1 files):
- diagnostics-3428617-supplementary.pdf
